# Supplementary material for: Di-(2-ethylhexyl) Phthalate Triggers Proliferation, Migration, Stemness, and Epithelial–Mesenchymal Transition in Human Endometrial and Endometriotic Epithelial Cells via the Transforming Growth Factor-β/Smad Signaling Pathway
Source: Int J Mol Sci. 2022 Apr 1;23(7):3938. doi: 10.3390/ijms23073938 (PMC8999884; doi:10.3390/ijms23073938)
Supplement: Supplementary file 1 [file ijms-23-03938-s001.zip]

Archive with 1 entries (1 files):
- ijms-1642139-supplementary.pdf
